# Supplementary material for: Let-7a Downregulation Accompanied by KRAS Mutation Is Predictive of Lung Cancer Onset in Cigarette Smoke–Exposed Mice
Source: Int J Mol Sci. 2023 Jul 21;24(14):11778. doi: 10.3390/ijms241411778 (PMC10380304; doi:10.3390/ijms241411778)
Supplement: Supplementary file 1 [file ijms-24-11778-s001.zip]

Archive with 1 entries (1 files):
- ijms-2445830-supplementary.pdf
